# Supplementary material for: Variants in ASPH cause exertional heat illness and are associated with malignant hyperthermia susceptibility
Source: Nat Commun. 2022 Jun 13;13:3403. doi: 10.1038/s41467-022-31088-8 (PMC9192596; doi:10.1038/s41467-022-31088-8)
Supplement: Supplementary file 4 — Source data [file 41467_2022_31088_MOESM4_ESM.xlsx]

## Sheet: Figure 2a
	mCherry			Ryr1
Tg-WT
Tg-V54A
Tg-K88T

## Sheet: Figure 2b
	Non-Tg										Tg-WT
	Tg-V54A										Tg-K88T

## Sheet: Figure 2d
28.5 ℃					34 ℃ & caffeine
Non-Tg	Tg-WT	Tg-V54A	Tg-K88T		Non-Tg	Tg-WT	Tg-V54A	Tg-K88T
0.904262	0.910824	1.10836	0.974751		1.2894	0.871015	0.133961	0.121366
1.05878	2.03748	0.769825	0.62252		1.79751	0.810579	0	0.700124
0.932295	0.993399	0.778868	1.24688		1.13143	0.972828	0.137788	0.293973
1.47962	0.38581	1.19943	1.06609		1.33356	0.991453	0.543287	0.290169
0.919794	0.545554	1.04189	1.04148		0.934616	0.877415	0.20855	0.681429
1.20666	0.684037	1.03513	1.17076		1.06911	0.998873	0.539776	0.855192
1.06181	0.896721	0.983288	0.955654		1.08165	0.615254	0.124963	0.231213
0.707488	0.963235	0.608393	1.04957		1.07388	0.951259	0.217591	0.417647
0.816474	0.980967	0.556496	1.06795		1.12611	0.720524	0.041625	0.31738
0.862917	0.742598	0.90439	1.24871		0.891323	0.784785	0.254345	1.05664
1.01546	0.597134	1.29066	0.930446		1.15523	0.844237	1.03578	0.905984
1.07097	0.383348	1.51646	0.712845		0.652231	1.04621	0.243971	1.15206
0.953826	0.543391	1.32881	0.849395		0.849281	0.534488	0.233263	0.335138
1.10743	0.260155	1.40898	0.897913		0.882737	0.858126	0.795604	0.508248
1.09093	1.36586	0.800054	0.4187		0.780891	0.725095	0.923071	0.597425
1.26725	1.15376	1.06085	1.03977		0.896457	0.832	0.279607	0.195692
0.534704	0.322003	1.11145	1.01687		0.843277	0.674582	0.128704	0.444382
0.692307	1.33433	0.758171	1.00508		0.809628	1.06929	0.121751	0.872043
1.25344	0.700937	0.975485	0.861039		0.724473	0.510599	0.133813	0.307096
1.0636	0.778299	0.830684	0.435078		0.677196	0.822299	0.225055	0.10865
0.934548	1.22242	1.04058	1.23131		1.15545	0.465113	0.526141	0.655567
1.14203	1.21896	1.2379	0.955481		1.21276	0.763916	0.57389	0.566259
0.960929	1.02314	1.29748	1.09798		0.95356	1.17456	0.842187	0.835273
1.10674	0.798611	1.02564	1.12951		0.73023	1.39861	0.81946	0.581112
0.887881	0.798232	1.03155	1.35635		0.412995	1.20291	0.739968	0.506275
0.675573	1.02377	0.754559	1.13482		1.25612	1.48842	1.14546	0.370277
0.72424	1.26573	1.18318	0.803136		0.777305	1.38645	0.569173	0.2009
1.17605	1.31595	0.976789	1.09371		1.43331	1.29669	0.461765	0.692545
1.41357	1.29347	1.29238	1.04032		1.24482	1.34224	0.469096	0
1.07744	0.912787	0.768799	1.10908		1.28806	1.37051	0.548957	0.415681
1.30091	1.01289	1.40595	1.23689		1.20712	1.06034	0.452766	0.986667
1.18415	0.866387	0.734128	0.720639		0.820962	1.28455	0.378125	0.845812
0.773927	1.41719	0.908895	0.960128		0.797461	1.15421	0.337216	0.779418
1.03173	0.989692	0.882804	1.15032		1.41774	0.795238	0.460586	0
0.899629	1.00866	1.43337	0.75277		0.817009	0.256581	0.203964	0.784656
1.0616	1.19864	0.700616	1.09194		0.808474	1.69728	0.39484	0.84089
0.873711	0.867205	1.1057	1.09153		1.29732	1.22531	0.332031	0.75454
1.02073	1.44396	1.54709	1.06738		0.677575	1.0913	0.640513	0.369627
0.837772	1.17902	1.41032	1.03724		0.515461	1.09202	0.173611	0.202504
0.916832	1.07402	1.08665	1.33614		1.17626	1.667	0.518784	0.577104
1.15941	1.16115	0.708559	0.89109		1.34735	1.23687	0.605672	0.63385
1.20703	1.17493	1.15039	1.05252		1.04791	1.20403	0.901455	0.551371
0.463062	1.02704	1.16405	1.09052		1.4124	1.78012	0.897196	0.178593
0.968533	0.858349	1.2401	0.793525		1.04937	0.590934	0.190393	0.170723
0.920807	1.25805	1.08959	1.05906		0.765487	1.23835	0.754107	0.871114
0.937762	0.355951	0.949145	1.02996		0.986773	0.780912	0.644741	1.15058
0.710222	0.478311	0.818778	0.785558		0.706191	0.753814	1.08817	0.920856
1.0391	0.515063	1.25314	0.800635		1.09583	1.38795	0.551308	0.991765
1.07332	1.27061	0.767162	0.834309		1.29093	1.12798	1.19217	0.267496
1.30369	1.2526	1.02122	0.888932		1.45611	1.25054	1.04522	0.365649
1.07512	1.10119	1.07287	1.13043		1.04185	1.06106	0.571893	0.995788
0.910448	1.19419	1.68798	0.981502		1.24093	1.41667	0.408845	0.681575
1.39708	1.04748	1.35832	0.836323		0.588489	1.56079	0.855448	0.769131
0.924464	1.25483	0.589068	0.968124		1.20999	1.08503	0.855996	0.926669
1.41075	1.17597	0.888959	1.3168		0.466452	0.32105	0.51036	0.960791
0.818403	1.04828	1.12667	0.87139		0.880677	2.14704	0.753803	1.26615
0.987062	1.06321	1.41514	1.1227		0.646068	0.42365	0.686987	0.660778
0.810326	0.835412	0.728646	0.403449		0.304101	1.04227	0.681874	1.37281
0.869355	0.633645	1.20802	1.05991		1.00497	1.12594	0.674495	0.515649
1.01405	1.0805	0.817152	0.570333		1.45812	1.26211	1.05642	0.932808

## Sheet: Figure 2e
28.5 ℃							28.5 ℃ & caffeine							34 ℃							34 ℃ + caffeine
Non-injected	WT	V54A	K88T	D149H	K202R		Non-injected	WT	V54A	K88T	D149H	K202R		Non-injected	WT	V54A	K88T	D149H	K202R		Non-injected	WT	V54A	K88T	D149H	K202R
0.98935	0.90528	1.21283	0.866285	0.949082	0.888519		0.806794	0.668913	1.15714	1.20149	0.851792	1.39226		0.919449	1.48284	1.11069	2.08397	1.04103	1.53343		1.0149	1.75285	0.950051	1.05429	0.215574	1.1632
0.844848	0.606451	0.732554	0.69156	0.942612	0.963248		0.902205	0.626262	1.18428	1.04974	1.028	0.997635		0.854691	1.30672	1.21063	1.20772	1.21326	1.35467		0.767612	0.914996	1.14333	0.339963	0.832348	0.649005
1.10304	0.569434	0.985598	0.62641	1.09396	0.959215		0.942451	0.304118	0.309385	1.17044	1.24899	0.981297		1.46324	1.60556	0.491543	1.05265	0.980498	1.24495		0.734671	1.13704	0.686596	0	0.815693	1.21829
0.939706	0.923626	1.20899	0.541377	0.964856	0.845203		1.27772	0.544396	1.17143	1.09518	0.680599	1.00964		0.890374	0.991724	0.670682	0.945784	0.877086	1.10297		0.896244	1.41394	0.24037	1.0129	1.1054	1.26333
1.17828	0.836374	0.932719	1.05733	1.31839	1.04323		1.19654	0.535391	0.597433	0.745851	1.04968	1.26656		0.976258	1.4183	0.802269	0.445138	1.27784	1.06225		1.53414	1.16862	1.11591	0	1.37247	0.601312
1.22326	0.885321	1.01265	0.809437	1.15349	1.07085		1.27117	0.883723	0	0.374111	0.488942	1.02529		1.03929	0.796156	0.952634	1.16662	0	1.36169		1.45129	1.52619	0.834243	0	0.885303	0.710207
1.10915	0.644437	0.81072	1.35979	0.792175	1.20279		0.925534	0.728763	0.759744	1.07766	0.42884	0		0.875252	0.874647	1.05094	1.16233	0.889231	1.4285		0.778467	2.21081	0.494183	0	1.59911	0.537391
0.615949	0.916464	1.03867	0.738235	0.961962	1.58201		0.904044	0.439762	1.16074	0.87811	0.57032	0.894998		0.769499	1.84232	1.14939	0.923372	0.915332	0.856484		0.894241	1.94159	1.14541	1.1243	0	0.359068
0.75813	1.11894	1.36118	1.20555	0.916506	0.941071		1.10024	0.414416	0.752905	1.21117	1.18855	1.14149		1.0047	1.71534	1.23184	0.850225	1.03046	1.55345		0.804408	0.855087	0.774173	1.37295	0.477709	1.32774
0.924176	1.09868	1.05804	0.88913	0.992375	1.28852		0.899284	0.93428	1.1284	1.43211	0	1.2122		1.24381	1.3562	1.44242	0.865372	1.03332	1.96246		1.27468	1.89012	0.646376	0.879336	0.810211	0.845391
1.03558	0.989645	0.914529	0.550191	1.01266	1.02289		1.19802	0.607335	1.18396	0.964945	0.901356	1.03273		1.08818	1.66525	1.34054	1.32851	1.31318	0		0.758941	1.69045	1.20026	1.05272	0.73808	0.734025
0.854765	0.618243	1.03375	1.07325	0.858478	0.976121		0.250827	0.622076	0.57824	1.43491	1.13302	1.00989		1.01503	1.00521	1.00481	1.1244	0.757016	1.71518		0.957542	1.31939	1.4115	1.24422	0.897935	0.733897
1.32643	0.904956	1.28033	0.763241	1.16521	1.21065		1.06882	0.653164	0.174803	1.5707	1.17833	1.04755		1.00017	1.54239	1.14457	0.905691	0.873965	1.33774		0.810757	1.62417	0.866797	0.704224	0.987348	0.920067
0.948519	0.852976	1.07544	0.826982	0.901436	0.86471		1.02084	0.701424	1.08865	0.490395	1.03311	0.969945		1.05299	1.36955	0.997691	0.956095	1.13352	1.55916		1.08203	0.962159	0.390147	1.02107	1.25284	0.50686
1.01869	1.05718	0.909126	1.02729	1.1252	1.53005		1.10327	0.546504	1.32826	1.02603	0.529762	1.05819		1.22389	1.50004	1.0363	0.852624	1.0529	2.36672		0.941799	0.903601	0.481481	0.690401	0.556777	0.711349
0.962019	0.573884	0.848236	1.27956	1.04526	1.22754		0.938812	0.531179	0.906378	1.18822	0.920598	1.11779		0.89598	1.70671	1.54338	1.0862	1.28046	0.923323		1.12579	1.77479	1.69083	1.4704	1.24436	0.367774
1.08159	0.302213	1.07454	1.07995	1.29395	0.807428		0.837756	0.634108	1.31516	1.43687	1.4049	1.06111		0.911723	1.29148	0.900247	1.00229	1.08437	1.12128		0.855867	1.12175	0.473368	0.868142	0.863718	0.445653
0.937998	0.967336	1.11483	0.719392	1.09686	1.04315		1.17319	0.459925	1.01498	1.4445	1.11943	1.25576		0.70819	1.68355	1.05485	1.12249	0.799722	1.67905		0.881303	1.50922	0.976599	1.09859	1.19229	1.08404
1.1315	0.939733	0.899019	0.650449	1.85936	1.26319		0.935342	0.789658	0.954478	0.858464	1.51954	1.26984		0.960344	1.74781	1.0366	1.08126	1.24686	1.05266		0.735966	1.65823	1.1913	0	0.815592	0.430996
1.01703	0.652678	1.11437	0.805645	0.820523	1.25325		1.24714	0.820136	0.345413	1.06194	0.965076	1.198		1.10693	0.758977	0.914069	1.0207	1.36131	1.61137		1.69936	1.0127	0.373942	0.649751	0.335776	0.448595
1.13936	1.17604	0.854167	0.940888	0.908367	0.883567		0.82271	0.675898	0.910042	0.591759	0.708737	0.720947		1.20189	1.0336	0.497894	1.01987	0.989459	0.835337		1.57175	1.427	0.477824	0.989453	1.46914	0.542756
0.889483	1.10142	1.01614	1.0191	0.812715	0.774379		0.711285	0.940649	1.43773	0.759374	1.06617	0.850205		0.701039	1.1646	0.741581	0.910057	1.59829	0.885819		0.963408	1.28462	0.521187	0.811515	1.48076	0.63199
0.976375	0.923282	1.06505	1.0147	0.628486	1.01943		0.916448	0.449067	1.00949	0.612875	1.06772	0		1.06868	1.22902	0.566124	1.18157	0.900158	1.02484		1.06916	1.30733	0.764845	0.827131	0	0.912694
1.05607	0.782744	0.841909	1.15378	0.776941	0.891058		1.16723	0.949567	1.20528	0.705036	0.558467	0		1.21317	1.2534	0.918261	0.858268	1.21119	0.971138		1.0373	1.09199	0.744205	0.998257	0	0.680928
1.13319	1.25667	0.846754	0.964208	1.05948	1.07587		0.774211	0.806652	0.881293	0.682988	0.913011	0.864533		0.968245	1.04222	0.647737	0.623464	2.21017	0.806509		0.763799	0.888939	0.672014	1.14264	0.726792	0.580483
0.808761	0.687246	0.619386	0.734337	0.993713	0.987297		0.981969	0.391432	1.12183	0.993346	0.945339	0.797314		1.07277	0.648116	0.998108	0.596313	1.06025	0.715253		1.00899	0.871888	1.04027	1.01902	1.2893	0.454474
1.31777	1.04289	0.971226	0.849041	1.01367	0.749576		0.72605	0.932721	0.331735	0.68458	0	0.842555		0.99477	0.474664	0.807574	0.851888	0.930985	0.63564		0.861871	0.850075	0.516904	1.11203	1.34258	0.250462
1.24528	1.06911	0.801805	1.16767	1.06791	1.00261		1.04916	0.937229	1.32516	1.19725	0.913834	0.914715		0.810097	0.931036	0.94471	1.38017	0.745372	0.796793		0.923198	1.00921	0.419359	0.893701	0.608824	0.417872
0.843209	0.740415	1.06086	0.929944	1.20307	1.15018		0.695705	1.24054	1.69656	1.13035	1.31127	0.850147		1.18474	0.651602	0.856495	0.355045	1.62719	0.798882		1.02772	0.665003	0.426017	0.762031	0.497972	0.452783
0.934728	0.550137	0.631075	0.751133	0.942216	0.953718		0.850553	0.95003	0.960652	0.42322	0.752304	0.847102		0.883866	1.1253	0.966436	0.907007	1.07282	0.904646		1.37755	0.983541	0.498544	0.750206	0.619833	0.537103
0.958379	1.21	1.15409	0.949766	1.10177	1.15424		0.714337	1.14017	1.14928	0.714244	1.0779	0.674404		0.772108	0.746779	1.13903	1.27087	0.97157	0.894872		0.821739	1.24088	0.411186	0.98383	0.273867	0
0.984087	1.11006	0.602615	1.3989	1.08933	0.877413		0.835661	0.541747	0.523803	1.01207	1.15963	0.89006		0.901425	0.785116	1.0416	0.810342	1.3904	1.1134		1.40874	0.805967	0.3434	1.31161	1.39297	0
0.775855	0.864719	0.746074	1.0609	0.629884	0.672879		1.74484	0.389554	0.629343	0.938177	0.845497	0.801475		1.02615	1.04847	0.524504	0.756954	1.61782	1.1209		1.05362	1.21271	0.306248	1.23979	1.33464	0.526457
0.893082	0.907416	0.724658	0.952706	0.915859	0.760365		1.45008	1.11359	0.971189	0.75709	1.23784	0.835874		0.860089	0.524542	0.501977	1.04091	1.55093	1.03737		0.798251	1.11025	0.418288	0.80696	1.28443	0.352509
1.00979	1.21131	1.1766	0.879161	1.05596	1.09359		1.29396	0.483371	0.82195	0.46169	1.11972	0.52089		0.881377	0.866867	0.618376	0.868424	0.999312	0.903746		0.784561	1.28236	0.185233	0.387368	1.06809	0.422559
1.26224	0.808088	0.575107	1.05377	0.949582	1.18343		1.33691	0.970145	1.48757	1.00418	1.02974	0.675547		0.733011	0.706436	1.37541	0.430202	1.12686	0.805425		0.885583	1.21145	0.35858	0.503695	1.30208	0.430559
1.09977	1.03523	0.907626	0.743091	0.714359	1.20433		1.3211	1.1125	1.15808	0.820857	0.941062	0.828609		1.51876	0.912383	0.443143	0.782069	1.76198	0.85599		0.777136	0.755173	0	0.571389	1.28638	0.453508
0.836525	0.761559	1.26994	0.710941	0.805084	1.14231		0.974031	0.798847	0.690894	1.14812	1.0333	0.808362		1.01109	0.819627	1.44838	0.701071	1.1674	0.683318		0.742878	0.791566	0	1.38501	1.35106	0.425378
0.976889	1.05293	1.15767	1.12279	0.824085	1.01467		1.16641	1.05328	0.99553	0.919533	1.33025	0.920289		1.17974	0.919396	0.666989	0.814951	1.16395	0.797104		0.995854	1.26966	0.30154	0.918002	1.36021	0.413982
0.859148	0.836358	0.891988	1.23507	0.830655	1.07511		0.467342	0.951903	0.8661	0.280556	0.682198	0.939421		1.01699	0.812637	1.58598	0.950742	0.970452	0.791649		1.12688	0.952955	0.581692	1.14413	0.329218	0.358727
1.20823	1.25841	0.968239	1.19072	0.679082	0.78748		0.694379	0.774865	0.375795	0.43477	0.870883	1.28007		0.81785	1.07743	0.392536	0.523419	0.570298	0.927846		1.02144	1.05399	0.353932	0.438791	1.00321	0.466102
1.22905	1.33654	0.920648	0.886542	0.876324	0.981081		0.890453	1.39793	0.39275	0.464589	1.69203	0.79433		1.20213	0.846886	0.322114	0.35193	0.584579	1.27088		0.785807	1.08863	0.492477	0.557454	0.889604	0
1.01252	1.22022	0.848917	1.059	1.09262	1.12567		1.33546	1.02423	0.260291	0.44888	1.42444	1.12626		1.50639	1.18143	0.417589	0.483664	0.944407	0.797938		0.895428	1.15264	0.36461	0.309484	0	0.463184
1.14299	1.28179	1.11435	0.949881	0.874695	1.13928		0.619362	1.14048	0.516652	0.395285	0.818178	0.905479		0.848195	1.14796	0.362285	0.540683	1.06817	0.915184		1.32095	1.24469	0.495926	0.268303	0	0.92979
1.03197	1.05168	0.506588	1.00269	0.773911	1.09835		0.692248	1.06048	0.391871	0.349915	1.5502	0.388577		1.0072	0.82779	0.426399	0.420378	0.83081	0.380346		0.951531	0.706982	0.621221	0.463175	0.95443	0.554723
1.23559	0.772334	1.0702	0.991955	1.25992	1.31417		1.019	0.816812	0.555021	0.488775	1.43999	1.0979		0.865733	0.978856	0.331067	0.487764	1.14221	0.89019		0.885326	0.877715	0.712082	0.527964	0.994174	0.731299
0.965814	1.09973	0.628453	0.881649	0.914835	1.23703		1.39637	1.00263	0.55708	0.435048	1.10664	0.930009		0.890187	1.12703	0.693246	0.370532	0.758283	1.08121		0.616708	0.726614	0.378185	0.377708	0.274084	1.11916
0.824232	1.33887	0.736724	1.00594	0.818249	1.04978		1.00215	1.11883	0.435452	0.390758	1.56704	1.17905		0.825896	0.966257	0.400985	0.371188	1.10536	1.17275		1.14881	1.22818	0.350289	0.362918	0.487164	0.673736
1.10333	0.60265	0.648915	1.06875	1.02025	1.39915		1.05501	1.07383	0.439848	0.463902	0.993337	1.05558		1.19952	1.14672	0.435226	0.443466	0.923231	2.12525		1.2447	0.968241	0.521961	0.559837	0.552856	0.51724
1.08167	1.18567	0.588385	1.1507	0.79933	1.01887		0.858621	0.845118	0.520384	0.495641	1.04472	1.39726		1.14609	0.71173	0.496085	0.424325	0.937851	0.223289		1.17157	0.944179	0.400219	0.55726	0.805679	0
1.0587	0.673695	1.01083	1.27883	0.705502	1.36578		1.23272	1.0762	0.512817	0.402676	0.328212	1.21135		0.930803	1.09503	0.508501	0.457695	0.71097	0.970812		0.779123	1.33965	0.540994	0.478116	0.584724	0.508748
1.01362	0.815008	0.479457	0.961465	1.11447	1.05519		0.98366	1.40029	0.479501	0.491659	1.19684	0.941908		1.03843	0.8773	0.466239	0.44788	1.14593	0.97794		0.861064	1.00112	0.410588	0.537264	0.356927	0.821318
0.764284	0.952703	0.624824	1.04984	0.860389	0.978291		0.957939	1.19538	0.558185	0.405535	1.10471	1.52961		0.81862	0.644193	0.443705	0.368084	1.17545	1.24783		1.0471	0.933406	0.319574	0.442199	0.344736	0.891905
0.903731	1.01149	1.03513	0.914729	0.912541	0.847715		0.968063	0.971083	0.516015	0.362772	1.13317	1.27175		0.848351	0.845395	0.413929	0.481564	0.892644	1.00695		0.832269	0.772766	0.524646	0.407863	0.877629	0.958226
0.770025	0.983395	0.921769	0.995448	1.03954	0.821457		0.963404	0.903475	0.444237	0.493401	1.65528	1.54543		0.89424	1.14426	0.553546	0.451496	1.01274	1.2266		1.39859	1.08588	0.544347	0.367817	0.292534	0.855639
1.02211	1.23192	0.873235	0.949952	1.07529	1.13477		0.88316	1.26999	0.263102	0.481214	0.903464	1.38401		1.02053	0.996742	0.410558	0.531172	0.813554	1.31916		1.24411	1.24538	0.65378	0.465188	0.759222	0.123143
0.96448	0.245163	0.61405	1.13767	0.784683	0.821417		0.72949	0.981243	0.472781	0.381781	0.832236	0.863076		1.17366	0.904605	0.406992	0	0.617605	0.865894		1.26321	1.17682	0.38733	0.608125	0.223147	0.683119
0.701889	0.999781	1.15172	0.911765	1.07338	1.07951		1.47302	0.812533	0.573949	0.428664	1.57949	1.3175		0.832686	0.943061	0.368362	0.432741	0.878683	1.2591		1.1233	0.904874	0.23453	0.52382	0.174134	0.912099
1.15147	0.993508	0.821429	0.790758	1.11206	0.837784		0.979286	0.745359	0.451229	0.453403	0.703675	1.26212		0.964265	1.37798	0.455145	0.436236	0.79954	0.537242		0.695928	1.11251	0.413815	0.45858	0.346274	0.245093
0.814285	0.945429	0.768142	1.0761	1.05138	1.11449		1.26622	1.03546	0.422438	0.4317	0.992664	1.20425		1.16922	0.797148	0.525861	0.554247	1.02355	0.952415		0.713037	1.12702	0.33613	0.333846	0.630601	0.339722
1.07373							1.02802							1.03187							1.29597
1.00707							1.24635							1.49535							1.15942
0.881662							1.06107							1.0777							1.11209
0.873499							1.48605							0.904567							0.64892
1.26534							0.851328							1.00585							1.33591
1.15738							0.71423							1.02655							0.89183
0.970803							0.78702							0.735557							0.687661
0.78677							1.1423							0.580171							1.02627
1.32837							1.62869							0.975266							1.04769
1.24643							1.05264							1.12703							1.15721
1.00628							1.24988							0.45937							0.955794
1.17011							0.805037							0.923756							0.76949
1.02739							1.16189							0.899812							1.07228
0.912673							1.06542							0.818542							1.0675
0.773623							1.17789							1.4468							0.743186
0.857055							0.334444							1.53349							0.512614
1.13111							0.858156							1.09243							1.33273
0.858316							0.334378							0.970275							1.28292
0.416229							1.07729							1.23031							1.23944
1.25616							0.937917							0.665294							0.661067
1.25841							0.774865							1.02047							0.801612
1.33654							1.39793							0.853693							0.839302
1.22022							1.02423							0.96869							0.966381
1.28179							1.14048							0.96852							1.08944
1.05168							1.06048							1.3227							0.817663
0.772334							0.816812							0.939868							1.41148
1.09973							1.00263							0.851255							0.528278
1.33887							1.11883							0.996377							0.840729
0.60265							1.07383							1.10127							1.2794
1.18567							0.845118							0.999731							0.997863
0.673695							1.0762							0.715065							0.724754
0.815008							1.40029							1.41831							0.976794
0.952703							1.19538							0.714176							0.747716
1.01149							0.971083							1.20274							1.35724
0.983395							0.903475							1.18965							1.2076
1.23192							0.389231							0.959051							1.09018
0.245163							1.26999							0.309548							0.986778
0.999781							0.981243							1.05876							1.26534
0.993508							0.812533							1.08167							0.958858
0.945429							0.745359							1.32845							1.11258

## Sheet: Figure 3a
Tg-WT							Tg-V54A							Tg-K88T
0.3mM	0.7mM	1mM	3mM	10mM	30mM		0.3mM	0.7mM	1mM	3mM	10mM	30mM		0.3mM	0.7mM	1mM	3mM	10mM	30mM
0.3285	1.3304	1.9075	2.1297	8.5101	5.8914		0.0583	0.3905	4.0292	0.0718	10.0576	4.2739		-0.0788	0.0624	2.4384	4.5756	5.8934	4.8665
0.1596	2.3679	0.4285	6.6571	5.2558	3.9907		0.4955	6.7873	6.4075	4.1185	4.2275	1.2567		-0.0416	0.2402	0.3899	0.2132	3.9652	4.3518
-0.028	4.2523	3.317	5.4277	3.1979	5.4169		-0.0669	0.0884	0.0558	3.5779	4.6367	3.7892		-0.2302	-0.079	3.256	3.6566	6.6121	2.234
0.1668	-0.0112	0.9721	3.2113				0.1655	0.0036372	1.5436	2.4781				0.4463	0.1528	0.0081776	5.9859	9.405	8.156
-0.0313	-0.0112	3.3398	0.5403				0.1761	0.0038936	1.4569	3.8617				0.0074031	0.0247	-0.0717	9.6677	2.67	6.3221
0.2365	0.7803	-0.0289	0.0474				0.3771	0.4178	0.8861	5.6158				-0.0207	2.4661	0.1704	2.4666	5.2115	5.8977
0.2289	0.4901		1.1142				-0.0112	-0.0484	1.0655	3.2755				-0.0664	0.0632	4.3042	10.3401	0.7259	7.5914
0.0030705							0.0997	0.5445	0.0189	0.1247				0.1317	0.1259	0.0674	3.7406		9.7362
-6.2383e-05							0.0492	3.3605	0.4246	0.0092939				-0.0408	3.2058	0.5543	7.2146
0.0347							0.5886	0.8658	4.8266					-0.1173	1.8123	-0.0625	5.9751
0.4035							0.3658							0.031	0.33	4.869	0.0241
0.2328							0.3787							0.147		0.6778	5.5576
0.3942							-0.1742							0.0845			6.7727
0.0040503							-0.0827							1.1946
-0.0769							-0.2277							0.1331
-0.1486							-0.184							-0.0311
0.1482							0.0508							0.3987
0.1222							0.0579							0.263
0.0378							-0.0971							-0.1348
0.3678							-0.1832							-0.1721
-0.1191							-0.2448							-0.1579
-0.0051552							-0.0356							0.2314
0.1266							-0.1136							0.1184
0.0171							0.0688							-0.0649
0.5282							0.4941							-0.0353
0.1964							-0.1199							-0.0867
							-0.0132							-0.1115
							-0.0932							-0.1758
							-0.1346							-0.0208
							-0.0983							-0.0732
							-0.2265							-0.0432
							0.1936							-0.0363
							0.46							-0.078
							-0.0673							-0.1753
							0.2516							-0.1275
														-0.1063
														0.0411
														0.3145
														0.3806
														0.465
														-0.0594
														0.2308
														-0.0519
														-0.0089476
														-0.1179
														-0.0813
														0.3451
														0.1458
														1.5217
														0.5375
														0.1553

## Sheet: Figure 3b
1) no treatment at 28.5 ˚C					2) with 1 mM caffeine at 28.5 ˚C					3) with 10 μM 4CmC at 28.5 ˚C					4) no drug at 37 ˚C					5) with 1 mM caffeine at 37 ˚C					6) with 10 μM 4CmC at 37 ˚C
Non-Tg	Tg-WT	TG-V54A	Tg-K88T		Non-Tg	Tg-WT	TG-V54A	Tg-K88T		Non-Tg	Tg-WT	TG-V54A	Tg-K88T		Non-Tg	Tg-WT	TG-V54A	Tg-K88T		Non-Tg	Tg-WT	TG-V54A	Tg-K88T		Non-Tg	Tg-WT	TG-V54A	Tg-K88T
28.2643	31.1973	31.3695	35.2107		31.2412	32.7225	33.1648	34.3471		28.8921	30.6685	29.232	30.4226		35.3083	33.5087	31.9757	36.3957		35.2022	30.0063	28.084	28.1418		37.1962	28.6392	32.1049	35.6257
30.3965	27.3816	30.8414	33.1078		26.8408	31.4283	33.0228	32.0812		29.8021	31.002	28.9226	31.3397		34.0848	33.3014	30.992	28.9498		27.5676	26.6817	30.568	32.0766		30.6342	27.0478	33.02	39.2647
28.3125	27.9853	29.5928	24.2165		27.6333	31.3427	28.7032	30.3614		32.2332	25.9403	31.6005	29.857		33.4815	33.0326	27.4394	31.2869		31.904	28.8598	29.3261	37.738		37.3372	31.7848	41.8599	38.541
35.4135	22.6034	30.8882	29.3024		31.4381	26.7376	25.9598	28.8693		34.9386	25.4559	35.8108	34.4651		25.9068	25.8725	45.5874	30.2278		32.9773	25.6796	31.7069	32.2209		35.7388	29.9804	39.3074	40.3573
29.288	32.7228	32.2244	37.5514		32.292	29.0867	39.3259	34.2129		36.24	31.9319	42.0846	39.9416		32.852	33.1194	43.8818	33.6798		34.8831	25.5112	50.3216	29.2234		34.0805	31.0359	37.7395	49.814
		31.3693	33.4143					31.9616					34.3086					26.0682				41.2114	44.6356				42.7748	56.2326
			25.7315					34.5013					40.0211					39.5843				36.2758	47.0003
			27.4847					35.7008										44.2097				30.0651	50.8884
			28.1737					33.4943										46.2359
			33.9863															48.175
			34.6065
			39.4583

## Sheet: Figure 3c
Tg-WT							Tg-K88T
DMSO_H&C(-)	DMSO_H&C(+)	Dantrolene_H&C(+)	NAC_H&C(+)	Dantrolene_H&C(-)	NAC_H&C(-)		DMSO_H&C(-)	DMSO_H&C(+)	Dantrolene_H&C(+)	NAC_H&C(+)	Dantrolene_H&C(-)	NAC_H&C(-)
0.949445	1.26871	1.36448	1.47748	1.16576	2.21626		0.651535	0	0.728218	1.45746	0.370408	1.31262
0.930277	1.1182	1.12428	1.44765	1.04224	1.98143		0.6683	0.786946	1.27735	1.15996	0.507586	1.99152
0.751696	0.829153	1.30199	1.16975	0.925337	1.75918		0.574897	0.596797	1.33749	1.28215	0.687561	2.0967
0.543693	1.08294	0.909464	0.84607	0.528648	1.00503		0.594554	0.338655	0.900073	0.581869	0.465623	1.80815
0.840192	1.13362	0.867665	1.30747	1.32732	2.5234		0.662733	0.277746	1.03312	1.57691	0.649079	1.7955
0.893473	0.954533	1.18827	1.39038	0.797266	1.5157		0.604568	0.22974	0.87903	1.50676	0.432933	1.73346
0.744037	0.878525	1.2769	1.15784	0.811087	1.54198		0.740118	0.416619	1.20928	1.30644	0.617773	1.521
0.789656	1.01111	1.16484	1.22883	0.885618	1.68367		0.766362	0.455788	0.77622	1.46257	0.571454	1.62442
0.691788	1.11297	1.07989	1.07653	0.701446	1.33354		0.65186	0.297351	1.61886	1.04853	0.733108	1.84192
0.538156	0.967825	1.4131	0.837453	0.779538	1.482		0.757538	0.32779	1.2238	1.57512	0.461479	1.54151
0.53266	0.835865	0.996869	0.828901	1.06624	2.02706		0.897276	0.213269	1.38417	1.30248	0.751078	1.51613
0.667773	1.04318	0.847614	1.03916	0.686026	1.30422		0.96701	0.445716	0.952781	1.17728	0.725417	1.61396
1.02977	0.63152	0.877034	1.1636	0.805395	1.53116		0.639423	0.145486	1.1959	1.09989	0.485118	1.6433
0.407087	0.83702	1.03119	1.29041	0.96071	1.82643		0.811593	0.340809	1.40896	1.27844	1.09827	1.31378
0.846256	1.40247	1.46024	1.43911	0.789285	1.50053		0.599912	0.187809	1.12063	1.28837	0.72356	1.66849
0.913286	1.17643	1.49516	1.81598	0.807247	1.53468		0.854622	0.684545	1.35067	1.28732	0.830018	1.48174
0.942757	1.49113	1.34006	1.59758	0.843385	1.60338		0.801579	0.709795	1.38266	0.771171	1.13064	0.997612
0.081128	1.04882	0.999266	1.07375	0.661707	1.25799		0.644379	0.185164	0.834044	1.20115	0.518821	1.47425
1.18829	1.18039	1.00267	0.670234	0.840738	1.59835		0.651201	0.189189	1.45688	0.863822	0.542964	1.33946
1.03364	1.29594	1.29333	1.2976	0.719721	1.36828		0.539495	0	2.07798	1.44793	0.811196	1.46722
0.69351	1.20286	1.31824	1.1231	0.911558	1.73299		0.698748	0.26452	1.43104	1.36322	0.469922	1.37081
0.665806	1.26047	1.29436	0.871317	0.935101	1.77775		0.511904	0.303206	1.52133	1.22797	0.832084	1.27745
0.80983	0.875201	1.28995	1.61025	1.05901	2.01332		0.727139	0.485429	0.620756	1.597	0.604706	1.4549
0.929672	0.442153	1.09687	1.01033	0.506777	0.963447		0.788542	0.357774	0.695479	1.36614	0.691446	1.27286
0.620055	0.936353	0.824657	1.18955	1.0341	1.09044		0.548667	0.545018	1.19053	1.04424	0.522352	0.882892
0.823142	1.05473	1.44651	1.0032	0.672307	0.873496		0.90964	0	1.21494	0.94752	1.03381	1.11607
0.581701	0.748933	1.51461	1.14162	1.14887	1.25416		0.728579	0	1.24261	1.05454	0.557861	1.13563
0.624801	0.440635	1.01927	1.11173	0.65062	0.965492		0.614752	0	0.930663	1.11912	0.476971	0.961134
0.532024	1.01208	1.16994	0.855845	0.876256	1.03325		0.702855	0	1.25884	0.933057	0.850128	1.01393
0.585112	1.09339	0.995442	0.789618	1.05824	0.865652		0.892982	0.201801	0.9633	1.06353	0.669718	0.90184
0.590462	0.987833	1.36943	1.19681	1.11084	1.5526		0.590107	0.359066	0.665221	1.06249	0.51733	1.04234
0.56268	0.610715	0.879016	0.585452	0.570103	1.15395		0.718357	0.188952	1.26086	0.897967	0.830035	0.839833
0.579108	1.5618	1.83325	1.24952	0.646724	1.00646		0.880199	0.322929	0.954205	0.815423	0.488509	1.14282
0.632091	0.390405	1.38587	0.951348	0.808941	1.22155		0.935257	0	1.53255	0.946145	0.707516	1.06996
0.666909	1.74624	1.56748	1.00819	0.872901	1.07928		0.886286	0	1.15046	0.716232	1.23146	1.15549
0.611946	0.439445	1.07896	1.13083	0.998165	1.00611		0.990197	0	1.38274	1.10169	0.661934	1.07601
0.810675	1.55244	1.35428	1.32841	0.854988	1.38462		1.06185	0	1.12011	1.33245	0.862529	0.932223
0.781271	0.906464	1.59555	1.24863	0.737623	0.915318		0.758714	1.14469	1.13799	1.08823	0.607377	0.960713
1.10769	0.921541	1.26903	1.45435	1.18414	0.954673		0.75535	0	1.2575	1.24686	0.600016	1.15258
0.591788	0.928897	1.52954	0.927232	1.05225	0.760604		0.965584	0.44407	1.02988	0.810366	0.643962	1.09929
0.584383	0.665773	1.56577	0.519207	1.16012	0.80924		0.663062	0.20976	1.25233	0.922333	0.53797	1.02288
0.523787	0.804912	0.944498	1.16118	1.18957	1.06261		0.613564	0.554127	1.22443	0.999616	0.606217	0.893744
0.616218	0.545573	1.64982	1.0467	1.0531	1.05631		0.671545	0.291765	0.916985	1.18564	1.07858	1.09628
0.579331	0.474934	2.35317	1.20579	0.650791	0.714595		0.809869	0.295577	1.10684	1.16665	0.793124	1.00481
0.750582	1.54241	1.62056	0.972337	0.845243	1.30541		0.763776	0.405946	1.31508	0.907043	0.73518	1.03297
0.725509	1.74757	1.7228	1.01209	0.897133	1.25816		0.609195	0.216865	1.36462	0.885267	0.985837	1.24081
0.668553	1.00711	0.702963	1.31301	1.13729	1.16895		0.844594	0.058497	1.2701	1.14423	0.805931	1.16961
0.662451	0.797888	0.787582	1.39149	0.782775	1.24209		0.726654	0.393724	0.793069	1.03253	0.667329	0.884961
0.478109	0.93484	1.02252	1.25056	0.936966	1.05849		0.929017	0.5526	0.782951	0.66723	0.611058	1.11609
0.902037	0.824683	1.69191	1.24241	0.684169	0.985079		0.961719	0.172224	1.0546	0.660843	1.18927	0.966297
0.4684	1.05663	0.878033	1.00171	0.496228	1.09017		0.851968	0.231156	1.23516	0.76003	0.743736	1.04849
0.699092	0.797823	0.977281	1.04421	0.922614	1.27457		0.847279	0.36508	0.907838	1.15872	0.913562	1.21576
0.61559	1.13564	0.819594	1.22207	0.879377	1.04918		1.01531	0.389002	1.05483	0.82241	0.542925	0.961951
0.847594	1.26634	1.21246	0.985744	1.02762	0.761166		0.867979	0.190638	1.10368	0.571957	0.977405	0.951374
0.861447	1.19833	0.994052	1.05674	0.731306	0.99218		0.772567	0.592495	1.38834	0.765822	0.825636	0.665921
1.14347	1.15791	1.12935	0.82108	0.763646	1.18974		0.683852	0.795177	1.49194	0.943963	1.08203	1.15824
0.876275	0.89851	0.785632	1.18072	0.764503	0.884178		0.80037	0.620557	0.864505	0.61481	1.33038	0.542148
0.818228	1.09316	0.927272	0.940388	0.614299	0.534185		0.902883	0.857572	0.898502	1.04832	0.753326	1.15195
0.886091	1.02906	1.153	1.125	0.701953	1.04366		1.35209	0.573715	0.785867	0.855793	0.616638	1.05494
1.04021	0.962394	0.733187	0.961235	0.776861	1.36211		0.95036	0.90162	1.08336	0.866064	1.28307	0.871721
0.70319	0.861188	1.15959	1.15586	1.03764	1.08153		0.792612	0.909117	1.37902	1.07716	0.91854	1.19459
0.786528	0.809525	0.855303	1.11674	0.823275	1.2672		0.689019	0.140114	1.30103	1.1977	0.990326	1.02068
0.724083	0.905091	1.14615	1.30342	0.677644	0.835448		0.943911	0.858685	0.83644	0.662084	0.976389	1.07419
1.21835	0.884744	0.618115	0.956137	0.749809	1.24364		1.00828	0.732414	1.10727	1.11319	1.30145	1.23765
0.506594	0.873996	0.992473	1.10575	0.550839	1.02141		1.16816	0.735161	1.01892	0.967546	1.03433	1.13275
0.838656	1.2109	1.06719	0.521974	0.687366	1.09051		1.07928	0.760631	1.0308	1.21503	0.915237	0.744893
0.757453	0.884642	0.99492	1.06545	0.742802	1.10557		0.819166	0.278515	1.0531	0.866029	0.929306	1.07879
1.07209	1.16887	1.48029	1.13442	0.863076	1.2246		0.992123	0.495012	0.890738	1.29668	1.21468	0.959612
0.865333	0.877057	0.877225	0.903255	1.00135	0.97825		0.995175	0.315927	1.06144	0.930262	1.08988	0.92234
0.646375	1.32303	0.872823	0.812434	1.0759	0.974833		0.833397	0.784882	0.832033	1.12252	0.766316	0.912817
1.19284	1.086	1.32228	0.962442	0.89953	0.984596		0.929008	0.395704	0.842192	0.896143	1.08066	0.996119
1.15116	1.17436	1.01816	1.10641	0.778848	0.759095		0.904187	0.613316	0.931503	0.924044	0.833346	0.801111

## Sheet: Figure 3d
	Tg-WT / H&C(-)														Tg-K88T / H&C(-)														Tg-K88T / Da_H&C(+)
	Tg-WT / H&C(+)														Tg-K88T / H&C(+)														Tg-K88T / NAC_H&C(+)

## Sheet: Figure 3e
Severity Scores	Tg-WT					Tg-K88T
	No treatment	Heat & caffeine	Dantrolene & heat & caffeine	NAC & heat & caffeine		No treatment	Heat & caffeine	Dantrolene & heat & caffeine	NAC & heat & caffeine
	0	2	0	4		0	5	0	0
	0	0	0	2		0	5	0	0
	0	0	0	0		0	5	0	2
	0	0	0	0		0	5	1	1
	0	0	0	0		0	5	3	0
	0	4	0	0		0	5	2	0
	0	4	0	3		0	5	2	0
	0	3	0	0		0	5	1	0
	0	4	0	0		0	5	0	0
	0	0	0	0		0	5	1	0

## Sheet: Figure 4a
Full images of the protein-transferred membrane were also presented in Supplementary figure 7a.
	Junctin						Casq1						RyR1						Myosin
	Chemi						Chemi						Chemi						Chemi	using the same blot as junctin
	Colormetric (ladder)						Colormetric (ladder)						Colormetric (ladder)						Colormetric (ladder)
	Total protein						Total protein

[truncated: 13 more sheets: Figure 4b, Figure 4c, Figure 4d, Figure 4e, Figure 4f, Sup fig 1, Sup fig 3, Sup fig 4, Sup fig 5, Sup fig 7a, Sup fig 7b, Sup fig 8, Sup fig 10]
